# Supplementary material for: Survey-based socio-economic data from slums in Bangalore, India
Source: Sci Data. 2018 Jan 9;5:170200. doi: 10.1038/sdata.2017.200 (PMC5759370; doi:10.1038/sdata.2017.200)
Supplement: Supplementary file 1 [file sdata2017200-isa1.zip]

Archive with 3 entries (3 files):
- i_Investigation.txt
- s_study_Roy.txt
- a_assay_Roy.txt
