# Supplementary material for: Survey-based socio-economic data from slums in Bangalore, India
Source: Sci Data. 2018 Jan 9;5:170200. doi: 10.1038/sdata.2017.200 (PMC5759370; doi:10.1038/sdata.2017.200)
Supplement: Supplementary file 1 [file sdata2017200-isa1.zip › i_Investigation.txt]

# Investigation File generated for Scientific Data with Investigation File Authoring Tool version 0.1.0 on 07/12/2017 - This metadata file is CC0
ONTOLOGY SOURCE REFERENCE
Term Source Name	GAZ	OBI	ERO	ENVO	NCIT
Term Source File	http://data.bioontology.org/ontologies/GAZ	http://data.bioontology.org/ontologies/OBI	http://data.bioontology.org/ontologies/ERO	http://data.bioontology.org/ontologies/ENVO	http://data.bioontology.org/ontologies/NCIT
Term Source Version	$Revision: 1.512 $	2014-08-18	2013-08-02		17.06d
Term Source Description	Gazetteer	Ontology for Biomedical Investigations	Eagle-I Research Resource Ontology	Environment Ontology	National Cancer Institute Thesaurus
INVESTIGATION
Investigation Identifier
Investigation Title
Investigation Description
Investigation Submission Date
Investigation Public Release Date
INVESTIGATION PUBLICATIONS
Investigation PubMed ID
Investigation Publication DOI
Investigation Publication Author List
Investigation Publication Title
Investigation Publication Status
Investigation Publication Status Term Accession Number
Investigation Publication Status Term Source REF
INVESTIGATION CONTACTS
Investigation Person Last Name
Investigation Person Mid Initials
Investigation Person First Name
Investigation Person Address
Investigation Person Phone
Investigation Person Fax
Investigation Person Email
Investigation Person Affiliation
Investigation Person Roles
Investigation Person Roles Term Accession Number
Investigation Person Roles Term Source REF
STUDY
Study Identifier	10.1038/sdata.2017.200
Study Title	Survey-based socio-economic data from slums in Bangalore, India
Study Submission Date	19/06/2017
Study Public Release Date	09/01/2018
Study Description	http://www.nature.com/articles/sdata2017200#abstract
Study File Name	s_study_Roy.txt
Comment[Subject Keywords]	//;//
Comment[Manuscript Licence]	CC BY-4.0
Comment[Experimental Metadata Licence]	CC0
Comment[Supplementary Information File Name]		Supplementary File 1
Comment[Supplementary Information File Type]	x-zip-compressed	pdf
Comment[Supplementary Information File URL]	http://www.nature.com/articles/sdata2017200#supplementary-information	http://www.nature.com/articles/sdata2017200#supplementary-information
Comment[Data Repository]	UK Data Service - ReShare
Comment[Data Record Accession]	doi:10.5255/UKDA-SN- 852705
Comment[Data Record URI]	https://dx.doi.org/10.5255/UKDASN- 852705
STUDY DESIGN DESCRIPTORS
Study Design Type	observation design	data integration objective
Study Design Type Term Accession Number	OBI:0300311	ERO:0100092
Study Design Type Term Source REF	OBI	ERO
STUDY PUBLICATIONS
Study PubMed ID	""
Study Publication DOI	doi:10.1016/j.compenvurbsys.2017.03.008
Study Publication Author List	""
Study Publication Title	""
Study Publication Status	published
Study Publication Status Term Accession Number	
Study Publication Status Term Source REF	
STUDY FACTORS
Study Factor Name	age	location	size	land type	declaration status	main linguistic group	main religious group	state of development
Study Factor Type	age	geographic location	size	land ownership	land ownership	Language	Religion	land ownership
Study Factor Type Term Accession Number	PATO:0000011	GAZ:00000448	PATO:0000117	""	""	NCIT:C16779	NCIT:C17085	""
Study Factor Type Term Source REF	OBI	OBI	ENVO	""	""	NCIT	NCIT	""
STUDY ASSAYS
Study Assay Measurement Type	Study of Socioeconomic and Demographic Variables
Study Assay Measurement Type Term Accession Number	NCIT:C62699
Study Assay Measurement Type Term Source REF	NCIT
Study Assay Technology Type	survey method
Study Assay Technology Type Term Accession Number	ERO:0001320
Study Assay Technology Type Term Source REF	ERO
Study Assay Technology Platform	""
Study Assay File Name	a_assay_Roy.txt
STUDY PROTOCOLS
Study Protocol Name	Sampling Strategy	Survey Implementation
Study Protocol Type	selection	information acquisition
Study Protocol Type Term Accession Number	OBI:0001928	OBI:0600013
Study Protocol Type Term Source REF	OBI	OBI
Study Protocol Description		
Study Protocol URI	""	""
Study Protocol Version		
Study Protocol Parameters Name	""	""
Study Protocol Parameters Name Term Accession Number	""	""
Study Protocol Parameters Name Term Source REF	""	""
Study Protocol Components Name	""	""
Study Protocol Components Type	""	""
Study Protocol Components Type Term Accession Number	""	""
Study Protocol Components Type Term Source REF	""	""
STUDY CONTACTS
Study Person Last Name	Roy	Palavalli	Menon	King	Pfeffer	Lees	Sloot
Study Person First Name	Debraj	Bharath	Niveditha	Robin	Karin	Michael	Peter M. A.
Study Person Mid Initials							
Study Person Email	D.Roy@uva.nl	""	""	""	""	""	p.m.a.sloot@uva.nl
Study Person Phone							
Study Person Fax							
Study Person Address							
Study Person Affiliation	University of Amsterdam, Amsterdam 1098 XH, The Netherlands	Fields of View, Bangalore 560078, India	Centre for Budget and Policy Studies, Bangalore 560004, India	Urban Development, Ross Center for Sustainable Cities, World Resources Institute, Washington, DC 20002, USA	University of Amsterdam, Amsterdam 1098 XH, The Netherlands	University of Amsterdam, Amsterdam 1098 XH, The Netherlands	University of Amsterdam, Amsterdam 1098 XH, The Netherlands
Study Person Roles							
Study Person Roles Term Accession Number							
Study Person Roles Term Source REF							
Comment[Study Person ORCID]	0000-0003-3579-7219						0000-0002-3848-5395
Comment[Funder]							
Comment[FundRef ID]							
Comment[Funder Term Source REF]							
Comment[Grant Identifier]							
