# Supplementary material for: Survey-based socio-economic data from slums in Bangalore, India
Source: Sci Data. 2018 Jan 9;5:170200. doi: 10.1038/sdata.2017.200 (PMC5759370; doi:10.1038/sdata.2017.200)
Supplement: Supplementary file 1 [file sdata2017200-isa1.zip › s_study_Roy.txt]

Source Name	Characteristics[geographical location]	Term Source REF	Term Accession Number	Characteristics[environment type]	Term Source REF	Term Accession Number	Protocol REF	Sample Name	Factor Value[age]	Factor Value[location]	Factor Value[size]	Factor Value[land type]	Factor Value[declaration status]	Factor Value[main linguistic group]	Factor Value[main religious group]	Factor Value[state of development]
Karnataka Slum Development Board	Bangalore	GAZ	GAZ:00004160	slum	ENVO	ENVO:01000653	Sampling Strategy	36 surveyed slums	Old; New	Core; Periphery; North; South; East; West	slum size	public; private	Declared; Not Declared	Kannada; Tamil; Telugu	Hindu; Muslim; Christian	"Redeveloped slums;
Resettled slums; In situ developed; Planned slums"
