# Supplementary material for: Survey-based socio-economic data from slums in Bangalore, India
Source: Sci Data. 2018 Jan 9;5:170200. doi: 10.1038/sdata.2017.200 (PMC5759370; doi:10.1038/sdata.2017.200)
Supplement: Supplementary file 1 [file sdata2017200-isa1.zip › a_assay_Roy.txt]

Sample Name	Protocol REF	Assay Name	Raw Data File	Comment[Data Repository]	Comment[Data Record Accession]	Comment[Data Record URI]
36 surveyed slums	Survey Implementation	1107 households	doi:10.5255/UKDA-SN- 852705	UK Data Service - ReShare	doi:10.5255/UKDA-SN- 852705	https://dx.doi.org/10.5255/UKDASN- 852705
